# Supplementary material for: Emergence of Hypervirulent ST11-K64 Klebsiella pneumoniae Poses a Serious Clinical Threat in Older Patients
Source: Front Public Health. 2022 Mar 4;10:765624. doi: 10.3389/fpubh.2022.765624 (PMC8930914; doi:10.3389/fpubh.2022.765624)
Supplement: Supplementary file 1 [file Table_1.XLSX]

## Sheet: supplementary Table S1
Primers
Name	Sequence(5'-3')	Reference
KPC-F	AGGACTTTGGCGGCTCCAT	Zhu J Y. (2016). Mechanism and molecular epidemiology of carbapenem-resistant Klebsiella pneumoniae. [master’s thesis]. [Shanghai (IL)]:Shanghai Jiao Tong University
KPC-R	TCCCTCGAGCGCGAGTCTA
NDM-F	ATGGAATTGCCCAATATTATGC
NDM-R	TCAGCGCAGCTTGTCGGC
IMP-F	GGAATAGAGTGGCTTAAYTCTC	Poirel L, Walsh TR, Cuvillier V, Nordmann P. Multiplex PCR for detection of acquired carbapenemase genes. Diagn Microbiol Infect Dis. 2011 Poirel L, Walsh TR, Cuvillier V, Nordmann P. Multiplex PCR for Detection of Acquired Carbapenemase Genes. Diagn Micr Infec Dis. 2011;70(1):119-23.doi: 10.1016/j.diagmicrobio.2010.12.002.
IMP-R	GGTTTAAYAAAACAACCACC
OXA-48F	GCGTGGTTAAGGATGAACAC
OXA-48R	CATCAAGTTCAACCCAACCG
rmpA_F	ACTGGGCTACCTCTGCTTCA	Nadasy KA, Domiati-Saad R, Tribble MA. Invasive Klebsiella Pneumoniae Syndrome in North America. Clinical infectious diseases : an official publication of the Infectious Diseases Society of America. 2007;45(3):e25-28.doi: 10.1086/519424.
rmpA_R	CTTGCATGAGCCATCTTTCA
rmpA2-F	GGATGTGGCTTGACATTTCGGGGG	Yu F, Lv J, Niu S, Du H, Tang YW, Pitout JDD, Bonomo RA, Kreiswirth BN, Chen L. Multiplex PCR Analysis for Rapid Detection of Klebsiella pneumoniae Carbapenem-Resistant (Sequence Type 258 [ST258] and ST11) and Hypervirulent (ST23, ST65, ST86, and ST375) Strains. J Clin Microbiol. 2018;56(9). doi: 10.1128/JCM.00731-18.
rmpA2-R	TTCATGGATGCCCTCCCTCCTG
iroN-F	CCGCAAAGAGACGAACCGCCTT
iroN-R	CGGGCAATCCCCGCTTTGACTT
iucA-F	GCTTATTTCTCCCCAACCC	Russo TA, Olson R, Fang CT, Stoesser N, Miller M, MacDonald U, Hutson A, Barker JH, La Hoz RM, Johnson JR. Identification of Biomarkers for Differentiation of Hypervirulent Klebsiella Pneumoniae From Classical K. Pneumoniae. J Clin Microbiol. 2018;56(9) doi: 10.1128/JCM.00776-18.
iucA-R	TCAGCCCTTTAGCGACAAG
peg-344F	AAAGGACAGAAAGCCAGTG
peg-344R	CAATGACGAGGGGGATAATC
K1wzy_F1	GGTGCTCTTTACATCATTGC	Fang CT, Chuang YP, Shun CT, Chang SC, Wang JT. A Novel Virulence Gene in Klebsiella Pneumoniae Strains Causing Primary Liver Abscess and Septic Metastatic Complications. J Exp Med. 2004;199(5):697-705.doi: 10.1084/jem.20030857.
K1wzy_R1	GCAATGGCCATTTGCGTTAG
K2wzy-F1	GACCCGATATTCATACTTGACAGAG	Turton JF, Baklan H, Siu LK, Kaufmann ME, Pitt TL. Evaluation of a Multiplex PCR for Detection of Serotypes K1, K2 and K5 in Klebsiella Sp. And Comparison of Isolates within these Serotypes. Fems Microbiol Lett. 2008;284(2):247-52.doi: 10.1111/j.1574-6968.2008.01208.x.
K2wzy-R1	CCTGAAGTAAAATCGTAAATAGATGGC
K5wzxF360	TGGTAGTGATGCTCGCGA
K5wzxR639	CCTGAACCCACCCCAATC
wzxK54F	CATTAGCTCAGTGGTTGGCT	Fang CT, Lai SY, Yi WC, Hsueh PR, Liu KL, Chang SC. Klebsiella Pneumoniae Genotype K1: An Emerging Pathogen that Causes Septic Ocular Or Central Nervous System Complications From Pyogenic Liver Abscess. Clin Infect Dis. 2007;45(3):284-93. doi: 10.1086/519262.
wzxK54R	GCTTGACAAACACCATAGCAG
wzyK57F	CTCAGGGCTAGAAGTGTCAT
wzyK57R	CACTAACCCAGAAAGTCGAG
wzyK20F	CGGTGCTACAGTGCATCATT
wzyK20R	GTTATACGATGCTCAGTCGC
wzyKL64-F1	TCAGTTCCGACCCTGATGCAGGTA	Yu F, Lv J, Niu S, Du H, Tang YW, Pitout JDD, Bonomo RA, Kreiswirth BN, Chen L. Multiplex PCR Analysis for Rapid Detection of Klebsiella pneumoniae Carbapenem-Resistant (Sequence Type 258 [ST258] and ST11) and Hypervirulent (ST23, ST65, ST86, and ST375) Strains. J Clin Microbiol. 2018;56(9).doi: 10.1128/JCM.00731-18.
wzyKL64-R1	GCCAGAGCAACTATCATCCAAAGCCA
wzyKL47-F1	GGACGCACAGTTTCCCAATTCGC
wzyKL47-R1	GCCCACATGAACCCACTTGGCA

## Sheet: supplementary Table S2
MICs for CRKP（μg/mL ）
ID	group	Ceftazidime	Ceftazidime-avibactam	Cefepime	Aztreonam	Piperacillin-Tazobactam	Imipenem	Imipenem-avibactam	Meropenem	Amikacin	Polymyxin B	Tigecycline	Levofloxacin	Cefoperazone-Sulbactam
10	CR-hvKP	＞128	8/4	＞128	＞128	>512/4	>32	0.5/4	＞32	＞512	0.5	2	64	>256/128
13	CR-non-hvKP	＞128	2/4	128	＞128	＞512/4	＞32	0.25/4	＞32	＞512	32	2	64	＞256/128
14	CR-non-hvKP	＞128	8/4	＞128	＞128	>512/4	>32	0.25/4	>32	>512	0.5	2	64	>256/128
15	CR-hvKP	64	1/4	＞128	＞128	>512/4	32	0.25/4	>32	>512	0.5	2	64	256/128
16	CR-hvKP	＞128	4/4	128	＞128	>512/4	>32	0.5/4	>32	>512	0.5	2	64	>256/128
21	CR-hvKP	＞128	2/4	64	＞128	512/4	32	0.25/4	＞32	＞512	0.5	0.5	64	256/128
25	CR-hvKP	＞128	2/4	64	＞128	512/4	32	0.25/4	＞32	4	0.25	1	64	256/128
26	CR-non-hvKP	32	2/4	64	128	128/4	16	0.25/4	32	8	0.5	0.5	16	64/32
28	CR-non-hvKP	＞128	2/4	128	＞128	＞512/4	32	0.25/4	＞32	＞512	0.5	0.5	32	＞256/128
29	CR-non-hvKP	＞128	8/4	128	＞128	512/4	32	0.25/4	＞32	4	0.5	1	16	256/128
30	CR-non-hvKP	64	1/4	128	＞128	＞512/4	32	1/4	＞32	＞512	0.25	0.5	32	256/128
32	CR-hvKP	＞128	2/4	128	＞128	512/4	16	0.25/4	＞32	＞512	0.25	0.5	64	＞256/128
33	CR-non-hvKP	128	8/4	128	＞128	512/4	16	0.25/4	＞32	4	16	2	32	256/128
35	CR-non-hvKP	128	8/4	＞128	＞128	512/4	32	0.25/4	＞32	4	0.5	2	64	256/128
36	CR-non-hvKP	＞128	8/4	＞128	＞128	＞512/4	＞32	0.5/4	＞32	＞512	0.5	1	64	>256/128
37	CR-non-hvKP	128	1/4	＞128	＞128	>512/4	>32	0.25/4	＞32	4	2	2	64	>256/128
38	CR-non-hvKP	＞128	4/4	＞128	＞128	>512/4	>32	0.5/4	＞32	＞512	0.5	2	64	>256/128
39	CR-hvKP	16	2/4	16	128	512/4	32	0.5/4	＞32	4	0.5	0.5	32	128/64
40	CR-non-hvKP	32	2/4	64	＞128	256/4	16	0.5/4	32	＞512	＞32	0.25	16	256/128
42	CR-non-hvKP	64	1/4	64	＞128	512/4	16	0.25/4	32	4	2	0.5	8	128/64
43	CR-non-hvKP	128	1/4	128	＞128	>512/4	32	0.25/4	＞32	4	16	0.5	16	256/128
44	CR-non-hvKP	＞128	8/4	＞128	＞128	>512/4	>32	0.5/4	＞32	＞512	0.5	2	64	>256/128
45	CR-hvKP	＞128	1/4	32	＞128	>512/4	8	0.25/4	16	＞512	0.5	2	>64	128/64
46	CR-non-hvKP	＞128	8/4	＞128	＞128	＞512/4	＞32	2/4	＞32	＞512	0.25	2	64	＞256/128
47	CR-hvKP	128	1/4	128	＞128	512/4	32	8/4	＞32	4	1	2	16	128/64
48	CR-non-hvKP	＞128	＞128/4	64	64	256/4	4	2/4	4	512	0.5	0.5	16	128/64
49	CR-hvKP	>128	1/4	4	128	>512/4	8	0.25/4	>32	>512	0.25	0.25	8	128/64
51	CR-hvKP	>128	4/4	>128	>128	>512/4	>32	0.5/4	>32	>512	0.5	2	64	>256/128
52	CR-non-hvKP	>128	8/4	>128	>128	>512/4	>32	0.25/4	>32	>512	0.5	2	64	>256/128
53	CR-non-hvKP	>128	2/4	>128	>128	>512/4	>32	0.5/4	>32	>512	1	1	64	>256/128
54	CR-hvKP	>128	2/4	>128	>128	>512/4	>32	0.25/4	>32	4	0.5	1	>64	128/64
55	CR-hvKP	>128	4/4	64	>128	>512/4	32	0.25/4	>32	>512	0.5	1	64	>256/128
56	CR-non-hvKP	>128	4/4	>128	>128	>512/4	>32	0.25/4	>32	>512	2	2	64	>256/128
58	CR-hvKP	>128	2/4	128	>128	512/4	>32	0.25/4	>32	>512	0.25	1	64	256/128
59	CR-hvKP	64	2/4	32	>128	512/4	32	0.25/4	>32	>512	0.5	1	32	>256/128
60	CR-non-hvKP	128	2/4	32	＞128	>512/4	32	1/4	>32	4	2	0.5	16	>256/128
61	CR-non-hvKP	＞128	2/4	＞128	＞128	>512/4	>32	0.25/4	>32	>512	0.5	2	64	>256/128
62	CR-hvKP	32	8/4	64	＞128	256/4	4	0.5/4	0.5	＞512	2	2	64	256/128
63	CR-hvKP	128	2/4	＞128	＞128	>512/4	>32	0.5/4	＞32	＞512	0.5	1	32	>256/128
64	CR-hvKP	＞128	4/4	＞128	＞128	>512/4	>32	2/4	＞32	＞512	0.5	2	32	>256/128
65	CR-hvKP	＞128	4/4	＞128	＞128	>512/4	>32	0.25/4	＞32	＞512	0.5	2	64	>256/128
66	CR-hvKP	＞128	4/4	＞128	＞128	>512/4	>32	0.25/4	＞32	＞512	0.5	2	>64	>256/128
67	CR-hvKP	＞128	4/4	＞128	＞128	>512/4	>32	0.25/4	＞32	＞512	0.5	2	64	>256/128
69	CR-hvKP	＞128	4/4	＞128	＞128	>512/4	>32	0.5/4	＞32	＞512	1	2	64	>256/128
70	CR-hvKP	＞128	4/4	＞128	＞128	>512/4	>32	8/4	＞32	＞512	0.5	1	64	>256/128
71	CR-hvKP	＞128	4/4	＞128	＞128	>512/4	>32	1/4	＞32	＞512	2	2	64	>256/128
72	CR-hvKP	＞128	4/4	＞128	＞128	>512/4	>32	1/4	＞32	＞512	0.5	2	64	>256/128
73	CR-non-hvKP	128	8/4	＞128	＞128	>512/4	>32	1/4	＞32	4	0.5	0.5	8	256/128
74	CR-hvKP	＞128	4/4	＞128	＞128	>512/4	>32	2/4	＞32	＞512	0.5	1	>64	>256/128
75	CR-hvKP	128	2/4	＞128	＞128	>512/4	>32	0.5/4	＞32	4	0.5	1	16	>256/128
76	CR-hvKP	＞128	4/4	＞128	＞128	>512/4	>32	0.5/4	＞32	＞512	0.5	2	>64	>256/128
77	CR-non-hvKP	128	1/4	＞128	＞128	>512/4	>32	>32/4	＞32	＞512	0.5	1	32	256/128
78	CR-hvKP	＞128	2/4	＞128	＞128	>512/4	16	0.25/4	32	＞512	0.5	2	64	256/128
79	CR-hvKP	＞128	4/4	＞128	＞128	>512/4	>32	0.5/4	＞32	＞512	0.5	2	64	>256/128
80	CR-non-hvKP	128	4/4	＞128	＞128	>512/4	>32	0.25/4	＞32	4	0.5	0.5	16	>256/128
81	CR-hvKP	＞128	4/4	＞128	＞128	>512/4	>32	0.5/4	＞32	＞512	0.5	2	64	>256/128
82	CR-hvKP	＞128	4/4	＞128	＞128	>512/4	>32	0.5/4	＞32	＞512	0.5	2	64	>256/128
83	CR-hvKP	＞128	4/4	＞128	＞128	>512/4	>32	1/4	＞32	＞512	1	2	64	>256/128
84	CR-non-hvKP	32	1/4	16	＞128	256/4	8	0.25/4	16	4	0.5	1	16	128/64
85	CR-hvKP	＞128	4/4	＞128	＞128	512/4	32	0.5/4	＞32	512	0.5	2	64	>256/128
86	CR-hvKP	＞128	4/4	＞128	＞128	>512/4	>32	1/4	＞32	＞512	0.5	1	64	>256/128
88	CR-hvKP	32	1/4	32	128	256/4	16	0.25/4	>32	>512	1	2	32	256/128
89	CR-hvKP	＞128	4/4	＞128	＞128	>512/4	>32	0.5/4	＞32	＞512	0.5	1	>64	>256/128
91	CR-non-hvKP	64	2/4	＞128	＞128	>512/4	>32	0.5/4	＞32	＞512	0.5	2	>64	>256/128
92	CR-hvKP	＞128	4/4	＞128	＞128	>512/4	>32	1/4	＞32	＞512	0.5	1	64	>256/128
93	CR-hvKP	64	2/4	32	>128	512/4	>32	0.25/4	>32	8	0.5	1	32	256/128
94	CR-hvKP	128	1/4	＞128	＞128	＞512/4	32	0.25/4	＞32	＞512	0.25	0.5	32	＞256/128
96	CR-hvKP	32	1/4	64	128	512/4	16	0.25/4	＞32	＞512	0.25	1	＞64	256/128
97	CR-hvKP	＞128	16/4	＞128	＞128	>512/4	>32	1/4	＞32	＞512	1	2	64	>256/128
98	CR-hvKP	64	1/4	＞128	＞128	＞512/4	＞32	2/4	＞32	＞512	0.25	1	32	＞256/128
99	CR-non-hvKP	128	0.5/4	＞128	＞128	>512/4	32	0.5/4	＞32	4	16	0.5	16	256/128
100	CR-hvKP	128	2/4	>128	>128	>512/4	>32	0.25/4	>32	512	2	2	64	>256/128
101	CR-hvKP	128	2/4	>128	>128	>512/4	>32	0.25/4	>32	4	0.5	1	32	>256/128
103	CR-hvKP	128	1/4	8	＞128	>512/4	8	0.25/4	8	>512	0.5	1	>64	256/128
104	CR-hvKP	64	1/4	128	＞128	512/4	>32	0.25/4	>32	>512	0.5	1	32	256/128
105	CR-non-hvKP	＞128	4/4	＞128	＞128	>512/4	>32	0.5/4	＞32	＞512	0.5	2	64	>256/128
106	CR-hvKP	＞128	8/4	＞128	＞128	>512/4	>32	0.25/4	＞32	＞512	2	2	64	>256/128
107	CR-hvKP	＞128	8/4	＞128	＞128	>512/4	>32	1/4	＞32	＞512	0.5	1	64	>256/128
108	CR-hvKP	＞128	8/4	＞128	＞128	>512/4	>32	1/4	＞32	＞512	1	1	64	>256/128
109	CR-hvKP	＞128	4/4	＞128	＞128	>512/4	>32	0.5/4	＞32	＞512	0.5	2	>64	>256/128
